# Supplementary material for: Multiple-Factors-Induced Rheumatoid Arthritis Synoviocyte Activation Is Attenuated by the α2-Adrenergic Receptor Agonist Dexmedetomidine
Source: Int J Mol Sci. 2023 Jun 28;24(13):10756. doi: 10.3390/ijms241310756 (PMC10341941; doi:10.3390/ijms241310756)
Supplement: Supplementary file 1 [file ijms-24-10756-s001.zip]

Archive with 1 entries (1 files):
- ijms-2454694-supplementary.pdf
